# Supplementary material for: Hydrogen sulfide alleviates uremic cardiomyopathy by regulating PI3K/PKB/mTOR-mediated overactive autophagy in 5/6 nephrectomy mice
Source: Front Pharmacol. 2022 Dec 15;13:1027597. doi: 10.3389/fphar.2022.1027597 (PMC9797717; doi:10.3389/fphar.2022.1027597)
Supplement: Supplementary file 2 [file Table2.XLSX]

## Sheet: Sheet1
Fig2-J	Sham	UCM	NaHS	l-Cys	PPG		Fig6						Fig7-C	Normoxia	DMSO	PPG 0.5Mm	PPG 1.0Mm	PPG 2.0Mm	PPG 4.0Mm
H2S Contentration(umol/L)	48.78	32.08	53.98	42.48	21.58		LC3II/LC3I+LC3II	N	N+SiRNA	US	US+SiRNA		CSE/GAPDH	1	0.871744	0.613064	0.616434	0.589921	0.701905
	52.38	25.38	45.18	40.68	20.08			1	1.01824	1.10012	1.16217			1	0.949619	0.908084	0.778369	0.795644	0.712583
	50.98	27.58	52.38	49.58	20.48			1	1.01022	1.12032	1.18072			1	1.06247	1.02555	1.00084	0.826348	0.761547
	51.48	31.28	42.08	45.68	17.88			1	1.0994	1.11243	1.18223			1	1.31719	1.48053	1.07377	0.8653	0.702482
	48.78	23.18	44.18	52.38	16.58									1	1.12292	0.657325	0.712303	0.629016	0.3702
	51.18	29.88	48.48	41.48	15.48		Beclin-1/GAPDH	1	0.956137	1.1688	1.52477
								1	0.94637	1.20379	1.65073		Fig7-D	Control	US	NaHS	PPG
								1	1.07673	1.34158	1.95429		H2S Contentration(nmol/10*6 cells)	55.3078	33.0422	53.2297	21.4641
														58.5734	30.9641	57.0891	19.3859
							P62/GAPDH	1	0.946216	0.835439	0.518222			60.3547	35.4172	59.4641	20.5734
								1	1.06258	0.62384	0.375532
								1	0.952951	0.686005	0.394139
							p-PI3K/t-PI3K	1	1.04077	0.488529	0.0821454
								1	0.425814	0.418456	0.123837
								1	0.924737	0.476976	0.132004
							p-Akt/t-Akt	1	0.9342	0.65962	0.338294
								1	0.905832	0.212192	0.0725799
								1	0.903295	0.571607	0.550312
							p-mTOR/t-mTOR	1	0.659824	0.318834	0.0877214
								1	0.926622	0.424528	0.172412
								1	1.13265	0.66148	0.231349
