# Supplementary material for: Hydrogen sulfide alleviates uremic cardiomyopathy by regulating PI3K/PKB/mTOR-mediated overactive autophagy in 5/6 nephrectomy mice
Source: Front Pharmacol. 2022 Dec 15;13:1027597. doi: 10.3389/fphar.2022.1027597 (PMC9797717; doi:10.3389/fphar.2022.1027597)
Supplement: Supplementary file 6 [file Table1.XLSX]

## Sheet: Sheet1
Fig1			Fig2						Fig3: Western blot						Fig4: Western blot							Fig5: CCK-8						Fig6: CCK-8							Fig7: Western blot
	sham	ucm		sham	ucm	NaHS	L-cys	PPG		sham	ucm	NaHS	L-cys	PPG		sham	ucm	NaHS	L-cys	PPG		Normoxia	PBS	Normal serum	5%uremic serum	10%uremic serum		Normoxia	10% uremic serum	10% uremic serum+25µM NaHS	10% uremic serum+50µM NaHS	10% uremic serum+100µM NaHS	10% uremic serum+200µM NaHS		Normoxia	10% uremic serum	10% uremic serum+NaHS	10% uremic serum+LY294002
BUN(mmol/l)	8.2356	24.5516	HE score	0.6	1.7	0.6	0.7	2.4	Weight	30.45	26.81	28.11	30.6	26.42	LC3II/(LC3I+II)	1	1.29049	1.14734	1.20026	1.42016		1	1.00429	0.842995	0.677931	0.516896		1	0.546153	0.590812	0.679277	0.979519	0.940833	LC3II/(LC3I+II)	1	1.11388	0.942769	1.30233
	8.95576	21.0091		0.8	2.1	0.9	0.6	2.5		29.97	28.23	28.54	28.25	25.41		1	1.21904	0.963735	1.01178	1.49501		1	0.991286	0.944429	0.643857	0.452143		1	0.519221	0.520871	0.736512	1.01518	1.15196		1	1.11392	0.891806	1.19776
	9.87311	23.5948		1	2.2	0.7	1.2	2.6		30.98	26.25	29.89	29.42	24.89		1	1.87472	0.796529	0.791666	1.95222		1	0.992426	0.969705	0.683184	0.484724		1	0.532098	0.523647	0.618723	0.9974	1.08402		1	1.13487	0.996813	1.11318
Scr(ug/ml)	117.087	307.353	Fibrosis area%	1	2.59594	0.699321	0.861495	4.45979		29.97	26.76	31.23	30.1	26.13		1	2.38893	1.07249	0.885469	2.51863		Fig5: Western blot						Fig6: Western blot						Beclin-1/GAPDH	1	1.3645	1.0033	1.488
	131.723	270.763		1	2.87192	1.32618	1.23007	4.48197		30.82	25.76	29.67	32.14	26.33		1	1.52007	0.80788	0.940133	0.838542	CSE/GAPDH	Normoxia	PBS	Normal serum	5%uremic serum	10%uremic serum		Normoxia	DMSO	PPG 0.5Mm	PPG 1.0Mm	PPG 2.0Mm	PPG 4.0Mm		1	1.43896	1.00675	1.36563
	146.359	292.717		1	3.19742	1.13272	1.2334	4.33342		29.23	27.87	30.21	29.08	25.87		1	1.38014	1.2806	1.29954	1.38021		1	1.00013	1.059	0.71878	0.723014	CSE/GAPDH	1	0.949619	0.908084	0.778369	0.795644	0.712583		1	1.25614	1.20362	1.41424
			Fig2: Western blot						Heart Weight	0.1483	0.1687	0.143	0.1332	0.1899	Beclin-1/GAPDH	1	0.825614	0.500889	0.363864	1.7691		1	0.933138	0.992427	0.838871	0.838377		1	1.06247	1.02555	1.00084	0.826348	0.761547	P62/GAPDH	1	0.497458	0.99438	0.628343
			CSE/GAPDH	1	0.912446	1.19859	1.52569	0.534007		0.1052	0.1698	0.139	0.1443	0.1662		1	1.28107	0.31157	0.774021	1.25606		1	1.0003	1.02116	0.799176	0.655957		1	0.871744	0.613064	0.616434	0.589921	0.701905		1	0.695964	0.938521	0.625086
				1	0.658954	0.503788	0.641858	0.270081		0.1333	0.1798	0.1398	0.1432	0.194		1	1.15043	1.35687	1.3548	1.45216	LC3II/(LC3I+II)	1	1.14528	1.06331	1.26879	1.25807		Normoxia	10% uremic serum	10% uremic serum+NaHS	10% uremic serum+PPG				1	0.789034	1.01665	0.769688
				1	0.341164	0.624778	0.509458	0.477364		0.1585	0.1665	0.1445	0.1554	0.189		1	1.94056	1.06586	1.34847	1.73545		1	0.923089	0.947668	1.12757	1.22513	LC3II/(LC3I+II)	1	1.11388	0.942769	1.32439			P-PKB/PKB	1	0.574368	1.49789	0.610913
				1	0.85558	0.387611	0.880108	0.624482		0.161	0.1723	0.152	0.132	0.179		1	1.43431	1.19889	0.920136	1.28225		1	0.873476	0.961155	1.25856	1.26401		1	1.11392	0.891806	1.13111				1	0.656969	0.674856	0.640557
				1	0.818134	0.94272	0.778918	0.561663		0.159	0.1528	0.1229	0.1298	0.1979		1	2.62371	1.14103	0.897142	2.62953	Beclin-1/GAPDH	1	0.970825	1.12631	1.65446	1.92879		1	1.13487	0.996813	1.15793				1	0.383053	0.970726	0.464005
				1	0.664615	0.83458	0.879902	0.760002	HW/BW	0.00487028	0.00629243	0.00508716	0.00435294	0.00718774	P62/GAPDH	1	0.747302	0.888227	0.954144	0.704747		1	0.935798	1.30215	1.45748	1.48475	Beclin-1/GAPDH	1	1.3645	1.0033	1.40806			P-mTOR/mTOR	1	0.693762	0.981281	0.818942
										0.00351018	0.00601488	0.00487036	0.00510796	0.00654073		1	0.791833	1.28298	1.19068	0.762969		1	1.15131	1.10347	1.32346	1.20925		1	1.43896	1.00675	1.71981				1	0.841362	1.02538	0.602552
										0.00430278	0.00684952	0.00467715	0.00486744	0.00779429		1	0.728716	1.14942	0.844926	0.484677	P62/GAPDH	1	1.04069	1.12729	0.530237	0.679405		1	1.25614	1.20362	1.58388				1	0.671916	1.08345	0.744806
										0.00528862	0.00622197	0.00462696	0.00516279	0.00723307		1	0.675851	0.856967	0.773049	0.582143		1	1.43086	1.28099	0.458772	0.811307	P62/GAPDH	1	0.497458	0.99438	0.445878
										0.00522388	0.00668866	0.00512302	0.00410703	0.00679833		1	0.336979	1.48463	1.402	0.483846		1	1.03819	1.0839	0.902352	0.211481		1	0.695964	0.938521	0.20344
										0.00543962	0.0054826	0.00406819	0.00446355	0.00764979		1	0.711628	1.10015	1.30245	0.838029								1	0.789034	1.01665	0.183894
									Fig3: Echocardiography examination						P-PI3K/PI3K	1	0.66106	0.781538	0.848717	0.599815							P-PI3K/PI3K	1	0.485012	0.903623	0.379323
										sham	ucm	NaHS	L-cys	PPG		1	0.602122	0.972347	1.25884	0.819465								1	0.72143	0.973854	0.430902
									MV E/A	1.71967	1.375	1.74491	1.68369	1.27589		1	0.790229	1.22569	1.71037	0.854904								1	0.683154	0.902493	0.611407
										1.82455	1.4674	1.83897	1.59946	1.40193		1	0.829062	0.95855	1.09862	0.674273							P-PKB/PKB	1	0.574368	1.49789	0.540144
										2.02426	1.44068	1.69174	2.01375	1.57022		1	0.752891	1.32133	1.22439	0.812354								1	0.656969	0.674856	0.664091
									LVIDD	3.72099	4.4679	3.92469	3.34753	4.56728		1	0.66804	0.814662	0.663932	0.606189								1	0.383053	0.970726	0.384825
										3.8338	4.42037	4.24969	4.13518	4.66481	P-PKB/PKB	1	0.425531	0.801667	0.903634	0.521598							P-mTOR/mTOR	1	0.693762	0.981281	0.571133
										3.80355	4.68071	3.34753	3.9858	4.62407		1	0.343629	1.32884	1.30005	0.841772								1	0.841362	1.02538	0.532132
									EDV	104.081	94.6101	55.236	73.5096	71.5874		1	0.689741	0.887711	0.89142	0.697598								1	0.671916	1.08345	0.175334
										56.3483	76.1151	44.2782	57.7557	55.513		1	0.250612	0.578618	1.88502	0.265838
										66.9013	90.5948	84.5716	47.7848	80.7921		1	0.300644	1.4828	1.54725	0.241338
									ESV	48.5551	44.7702	24.4581	24.4581	32.1069		1	0.674458	0.875821	0.841035	0.451927
										15.3815	27.1917	18.2465	31.697	24.6354	P-mTOR/mTOR	1	0.84551	1.67192	1.47701	0.798117
										33.1442	46.768	35.708	23.2374	41.8624		1	0.823187	0.887494	0.738193	0.29269
									EF	53.3489	52.6792	55.7206	66.728	55.1501		1	0.893625	1.08817	0.989473	0.621637
										50.4581	64.2756	57.7778	45.1187	55.6223		1	0.815072	0.949694	0.84517	0.552306
										72.7028	48.3767	58.7913	51.3707	48.1849		1	0.658875	0.807801	0.708863	0.417782
									LV Mass (Corrected)	94.3428	177.706	112.405	100.651	156.588		1	0.708396	1.20997	0.986392	0.922295
										122.561	111.422	109.019	87.2712	140.668		1	0.882369	1.26379	1.31364	0.786501
										102.128	156.159	81.6226	98.6105	172.651		1	0.571982	0.818055	0.917494	1.05523
									IVS;d	0.922531	1.14938	1.03596	0.824228	1.59553
										1.03519	1.14182	0.998148	1.11157	1.58796
										0.846914	0.884722	0.763735	0.78642	1.04352
									IVS;s	1.43673	1.66358	1.26281	1.3233	1.5804
										1.0412	1.14938	1.27037	1.33843	1.80725
										1.10401	1.25525	1.0662	0.869599	1.21744
									LVID;s	2.15509	3.3196	2.59367	2.59367	2.89614
										2.80463	3.55401	2.30633	2.54074	2.60123
										2.93395	3.1608	3.02469	3.33472	3.43303
									LVPW;d	0.862037	1.03596	0.998148	0.816667	0.680556
										1.19167	0.710802	0.801543	0.869599	0.771296
										0.892284	1.15694	0.854475	0.688117	0.998148
									LVPW;s	1.36867	1.49722	1.27037	1.1267	1.02839
										1.56482	1.36867	1.09645	1.24012	1.0662
										1.17963	0.892284	1.41404	0.990586	1.30818
